# Supplementary material for: From Mendel to Medical Genetics
Source: Eur J Hum Genet. 2018 Jan 3;25(Suppl 2):S53–9. doi: 10.1038/ejhg.2017.157 (PMC5763265; doi:10.1038/ejhg.2017.157)
Supplement: Supplementary Table [file ejhg2017157x1.xlsx]

## Sheet: List1
Country	Title (in English)	Name in national language	Primary specialty	Primary specialty established	Training (years)	Subspecialty (years)	Subspecialty name	Legal Dossier - official link for primary specialty	Contact	E-mail
Albania	Medical Genetics	Gjenetike Mjekesore	No			2	Medical Genetics	not provided	Anila Babameto-Laku	laku62@yahoo.com
Armenia	Medical Genetics	Բժշկական գենետիկա	Yes	2010	4	2000	Clinical genetics (1,5 y )	Certificate of Legal Entity State registration N03A 062161 0f Government of the Republic of Armenia; 04.07.2000.	Tamara Sarkisian	tamsar@sci.am
Austria	Medical Genetics	Medizinische Genetik	Yes	2006	6	1993	Humangenetik	Verordnung der Bundesministerin für Gesundheit über die Ausbildung zur Ärztin für Allgemeinmedizin/zum Arzt für Allgemeinmedizin und zur Fachärztin/zum Facharzt (Ärztinnen-/Ärzte-Ausbildungsordnung 2015 – ÄAO 2015) StF: BGBl. II Nr. 147/2015 vom 29.5.2015	Hans-Christoff Duba	Hans-Christoph.Duba@gespag.at
Azerbaijan	no contacts established
Belarus	Clinical Genetics	Клиническая генетика	No			1987	Medical Genetics (2 years)	unavailable	Irina Kirillova	kirillova@hotmail.com
Belgium	Human Genetics	Génétique humaine, Menselijke erfelikheid	Yes	2017	6	1988	Human genetics	Special BE law on genetics centres, “Royal Decree laying down the standards that the centers for human genetics must meet” which entered into force on January 1, 1988; publ. 25.12.1987 number 1987025417; page 19516.	Koen Devriendt	koenraad.devriendt@uzleuven.be
Bosnia and Hercegovina	Medical Genetics	Medicinska genetika	No			1986	Clinical Genetics (1986-2013); Medical genetics (from 2015)	Sub-specialization of Clinical genetics: Law on Health Care of the Republic of Bosnia and Herzegovina in 1986 (Official Gazette of the Republic of Bosnia and Herzegovina, years LII, no. 27, July 21, 1986; 1 year training). Medical Genetics was introduced on the basis of the Law on Medical Practice of the Federation of Bosnia and Herzegovina, published in the Official Gazette, No. 5, dated 19 July…	Mensuda Hasanhodzic	hmensuda@gmail.com
Bulgaria	Medical Genetics	Медицинска генетика	Yes	2006	4	1976	Medical Genetics	Regulation 34 from 29/12/2006 Min Health published in State Gazette no 7. on 23/01/2007	Draga Toncheva	dragatoncheva@gmail.com
Croatia	Medical Genetics	Medicinska genetika	Yes	2017	5	1994	Medicinska genetika	pending by autumn 2017	Ingeborg Barišić	Ingeborg.Barisic@kdb.hr
Cyprus	Clinical Genetics	Κλινική γενετική						Not established	Violetta Anastasiadou	violetta.anastasiadou@cytanet.com.cy
Czechia	Medical Genetics	Lékařská genetika	Yes	2009	4	1969	Medical Genetics (2 years)	Regulation 185/2009 Coll. page 2695, https://www.zakonyprolidi.cz/cs/2009-185	Milan Macek	milan.macek.jr@lfmotol.cuni.cz
Denmark	Clinical Genetics	Klinisk Genetik	Yes	1996	5			Bekendtgørelse om uddannelse af speciallæger. I medfør af §§ 32 og 34, stk. 5, i lov nr. 451 af 22. maj 2006 om autorisation af sundhedspersoner og om sundhedsfaglig virksomhed og under henvisning til § 3 i bekendtgørelse nr. 1248 af 24. oktober 2007 om speciallæger.	Uffe Birk Jensen	u.jensen@dadlnet.dk
Estonia	Medical Genetics	Meditsiinigeneetika	Yes	2009	4	1968	Medical Genetics	The change of legislation of Estonian Social Ministery from 28.11.2001, No 110 and changed on 27.07.2009 nr 74; https://www.riigiteataja.ee/akt/13211061.pdf	Katrin Õunap	katrin.ounap@kliinikum.ee
Finland	Medical Genetics	Perinnöllisyyslääketiede / Medizinsk Genetik	Yes	1981				Suomen Säädöskokoelma N:O 678 Asetus erikoislääkärin tutkinnosta) signed by the President of Finland on 4 September 1998	Helena Kaariainen	helena.kaariainen@thl.fi
France	Medical Genetics	Génétique médicale	Yes	1995	4			J.O. Numéro 31 du 5 Fevrier 1995 page 1992 LOIS LOI no 95-116 du 4 février 1995 portant diverses dispositions d'ordre social (1) NOR : SPS9400133L	Didier Lacombe	didier.lacombe@chu-bordeau.fr
Georgia	Medical Genetics	სამედიცინო გენეტიკა	Yes	2007	3			http://old.moh.gov.ge/inde.php?lang_id=GEO&sec_id=29&info_id=2357	Oleg Kvilidze	kvlividze@gmail.com
Germany	Human Genetics	Humangenetik	Yes	1992	5	1978	Zusatzbezeichnung Medizinische Genetik	Bundesärztekammer, Arbeitsgemeinschaft der Deutschen Ärztekammern) in the document “Weiterbildung, Stand 2006” on page 60.	Christine Scholz	organisation@gfhev.de
Greece	Clinical Genetics	Κλινική γενετική						Not established	Lina Florentin	lflorentin@leto.gr
Hungary	Clinical Genetics	Klinikai genetika	Yes	2012	4	1993	Humángenetika (Human Genetics (1993-1999), Klinikai Genetika (Clinical Genetics (1999-2011) Training: 2 years	22/2012. (I.14.) EMMI Decree on receiving high level secialist certification in healthcare http://njt.hu/cgi_bin/njt_doc.cgi?docid=154386.333678	Bela Melegh	bela.melegh@aok.pte.hu
Iceland	Medical Genetics	Erfðalæknisfræði	Yes	2015	5	2	Pediatric Genetics	www.mannis.is	Vigdis Stefánsdóttir	vigga@islandia.is
Ireland	Clinical Genetics	Géineolaíocht Cliniciúil	Yes	2012	4			https://www.medicalcouncil.ie/education/Speciality-Options/	Sally Ann Lynch	sally.lynch@ucd.ie
Israel	Medical Genetics	גנטיקה רפואית	No			1986	Medical Genetics (2 1/2)	The Physicians’ Regulations (Approval of Specialist Title and Eaminations), 1973 is the relevant law authorizing each of the recognized specialties in Israel, including medical genetics	Lina Basel-Salmon	basel@post.tau.ac.il
Italy	Medical Genetics	Genetica medica	Yes	1970	4		no	http://attiministeriali.miur.it/anno-2016/settembre/di-16092016.asp	Alessandra Renieri	alessandra.renieri@unisi.it
Latvia	Medical Genetics	Medicīnas ģenētika	Yes	2000	5	1994	Medical Genetics (Medicīniskā ģenētika)	The Ministry of Welfare Order No. 127 in 11.04.2000. (Labklājības ministrijas Rīkojums Nr.127 2000.gada 11.aprīlī), published in “Latvijas Vēstnesis” 18.04.2000. 136/139 (2047/2050). https://www.vestnesis.lv/ta/id/4714	Aigars Dzalbs	aigars.dzalbs@inbo.lv
Lithnuania	Clinical Genetics	Gydytojas genetikas	Yes	2004		1991	Clinical genetics (gydytojas genetikas) 2y	PATVIRTINTA Lietuvos Respublikos sveikatos apsaugos ministro 2004 m. birželio 28 d. įsakymu Nr.V-469	Vaidutis Kučinskas	Vaidutis.kucinskas@santa.lt
Luembourg	Medical Genetics	Médecine génétique			4			incomplete data
Macedonia	Clinical Genetics	Клиничка генетика	Yes	2015	4	1991	Clinical Genetics	Врз основа на член 138 став (2), член 140 став (10), член 142 став (7), член 144 став (4) и член 332 став (9) од Законот за здравствената заштита „Службен весник на Република Македонија“ бр. 43/12, 145/12, 87/13, 164/13, 39/14, 43/14, 132/14, 88/14,10/2015 и 61/15), министерот за здравство донесе П Р А В И Л Н И К ЗА СПЕЦИЈАЛИЗАЦИИТЕ И СУПСПЕЦИЈАЛИЗАЦИИТЕ НА ЗДРАВСТВЕНИТЕ РАБОТНИЦИ СО ВИСОКО ОБРА…	Dijana Plaseska- Karanfilska	dijana@manu.edu.mk
Malta	Clinical / Medical Genetics	Genetika Klinika/Medika	Yes	2005	5			Kummissjoin Nazzjonali ghal Edukazzjoni Avvanzata u Oghla. National Commission for Higher and Further Education (NCHFE)	Isabella Borg	isabella.borg@um.edu.mt
Moldova	Human Genetics	Genetică Umană	No			1978	Human Genetics (2 years in Russia)	http://biologiemoleculara.usmf.md/genetica-umana	Victoria Sacara	victoriasacara@hotmail.com
Montenegro	Clinical genetics	Klinička genetika	No				Clinical genetics (2 years)	PRAVILNIK O SPECIJALIZACIJAMA; Službeni list Crne Gore (OFFITIAL GAZZETTE OF MONTENEGRO), br. 17/14 od 04.04.2014. i Službeni list Crne Gore br. 74/06 i 58/11. http://www.sluzbenilist.me	Olivera Miljanovic	oliveram@ac.me
The Netherlands	Clinical Genetics	Klinische genetica	Yes	1987	4	1972	Anthropogenetics	Goedkeuring kaderbesluit Centraal College Medische Specialismen Besluit van de Minister van Volksgezondheid, Welzijn en Sport van 1 d ecember 2004, nr. IBE/BO-2535849, houdende de goedkeuring van het kaderbesluit en de 27 specifieke besluiten van het Centraal College Medische Specialismen De Minister van Volksgezondheid, Welzijn en Sport, Gelet op: – artikel 14, tweede lid, onder f, van de Wet BI…	Frederik Hes	f.j.hes@lumc.nl
Norway	Medical Genetics	Medisinsk Genetikk	Yes	1973	4			https://helsedirektoratet.no/autorisasjon-utdanning-og-godkjenning/spesialistgodkjenning/lege/medisinsk-genetikk	Gunnar Houge	gunnarhouge@gmail.com
Poland	Clinical Genetics	Genetyka kliniczna	Yes	2003	5			Dziennik Ustaw Nr 213 — 14226 — Poz. 1779 ROZPORZĄDZENIE MINISTRA ZDROWIA z dnia 20 października 2005 r.w sprawie specjalizacji lekarzy i lekarzy dentystów	Olga Haus	haus@cm.umk.pl
Portugal	Medical Genetics	Genética Médica	Yes	2001	5	1979	Competência em Genética	DIÁRIO DA REPÚBLICA — I SÉRIE-B N.o 52 — 2 de Março de 2001 Portaria n.o 148/2001 de 2 de Março	Heloísa Santos	heloisa.santos@mail.telepac.pt
Romania	Medical Genetics	Genetica Medicala	Yes	2008	4			Ministerul SănătăŃii Publice Ordin nr. 1509/2008 din 02/09/2008	Maria Puiu	maria_puiu@umft.ro
Russian Federation	Genetics	Генетика	No			1988	Генетика 1988 (2 years)	Приказ Минздрава России от 26.02.2015 N 77н "Об установлении соответствия должностей медицинских работников и фармацевтических работников. The specialty is included in the nomenclature of medical specialties: "Doctor-geneticist" and "Doctor-Laboratory geneticist" http://mzdrav.rk.gov.ru/rus/file/pub/pub_246553.pdf	Evgeny Ginter	ekginter@mail.ru
Serbia	Clinical Genetics	Клиничка генетика	No			1970	Клиничка генетика (1 year)	http://www.zdravlje.gov.rs/downloads/2013/Decembar/Decembar2013PravilnikSpec.pdf	Ivana Novakovic	novivana@eunet.rs
Slovakia	Medical Genetics	Lekárska genetika	Yes	2006	4	1972	Lekárska genetika	Act 322/2006 Coll, page 1994, section. 112	Ludevit Kadasi	kadasi@fns.uniba.sk
Slovenia	Clinical Genetics	Klinična genetika	Yes	2001	5			Pravilnik o vrstah, vsebini in poteku specializacij zdravnikov Št. 0070-2/2009, https://www.uradni-list.si/glasilo-uradni-list-rs/vsebina/2009-01-0866/pravilnik-o-vrstah-vsebini-in-poteku-specializacij-zdravnikov	Karin Writzl	karinwritzl@gmail.com
Spain	Clinical Genetics	Genética Clínica	Yes	2014	4			RD 639/2014 - Boletin Oficial del Estado (BOE) Nº 190, del 06/08/2014, pág 63130-63167.	Feliciano Ramos	framos@unizar.es
Sweden	Clinical Genetics	Klinisk genetik	Yes	1992		1977	Klinisk genetik	http://www.socialstyrelsen.se/ansokaomlegitimationochintyg/bevis,specialistkompetens/Documents/stmal-kliniskgen.pdf	Ulf Kristoffersson	ulf.kristoffersson@med.lu.se
Switzerland	Medical Genetics	Medizinische Genetik, Génétique Médicale, Genetica Medicale	Yes	1999	5			http://www.fmh.ch/bildung-siwf/fachgebiete/facharzttitel-und-schwerpunkte/medizinische-genetik.html	Peter Miny	Peter.Miny@unibas.ch
Turkey	Medical Genetics	Tıbbi Genetik	Yes	2003	4	1966	Medical Genetics	Regulation YÖK 15665/22.07.2003	Munis Dundar	dundar@erciyes.edu.tr
Ukraine	Medical Genetics	Генетика медична	No			1986	Medical Genetics (2 years)	List of primary specialty. Ministry of Health Protection Ukraine, act N333 ( z0747-05 ) 06.07.2005, N76 ( z0256-06 ) 21.02.2006	Halyna Makukh	makukh.h@ihp.lviv.ua
United Kingdom	Clinical Genetics	Clinical Genetics	Yes	1984	4			https://www.england.nhs.uk/commissioning/wp-content/uploads/sites/12/2014/04/e01-med-gen.pdf	Jill Clayton-Smith	Jill.Clayton-smith@cmft.nhs.uk
Not included (small countries)
Holy Sea (Vatican)
Monaco
San Marino
Andorra
Liechtenstein
http://www.coe.int/en/web/about-us/our-member-states
